# Supplementary material for: Self-Perceived Impact of COVID-19 Pandemic by Dental Students in Bucharest
Source: Int J Environ Res Public Health. 2021 May 14;18(10):5249. doi: 10.3390/ijerph18105249 (PMC8156800; doi:10.3390/ijerph18105249)
Supplement: Supplementary file 1 [file ijerph-18-05249-s001.zip]

Archive with 1 entries (1 files):
- ijerph-1210692-supplementary.pdf
